# Supplementary material for: Storm and tidal interactions control sediment exchange in mixed-energy coastal systems
Source: PNAS Nexus. 2024 Feb 3;3(2):pgae042. doi: 10.1093/pnasnexus/pgae042 (PMC10898511; doi:10.1093/pnasnexus/pgae042)
Supplement: pgae042_Supplementary_Data [file pgae042_supplementary_data.zip]

Archive with 3 entries (3 files):
- PNASNEXUS-PNASNEXUS-2023-00832R-s02.xlsx
- PNASNEXUS-PNASNEXUS-2023-00832R-s03.docx
- PNASNEXUS-PNASNEXUS-2023-00832R-s01.xlsx
