# Supplementary material for: Storm and tidal interactions control sediment exchange in mixed-energy coastal systems
Source: PNAS Nexus. 2024 Feb 3;3(2):pgae042. doi: 10.1093/pnasnexus/pgae042 (PMC10898511; doi:10.1093/pnasnexus/pgae042)
Supplement: pgae042_Supplementary_Data [file pgae042_supplementary_data.zip › PNASNEXUS-PNASNEXUS-2023-00832R-s02.xlsx]

## Sheet: s01s02_s01_shift_neg3hr_fluxLin
Hs (m)	Transport (m3)	Surge duration (hours)	Transport (m3)	Peak Surge (m)	Transport (m3)
13.189	-70268	35.5	-66001	1.7297	-70268
12.439	-66001	25	-70268	1.7075	-59054
12.332	-74073	23.667	-74073	1.6039	-57974
11.509	-59054	19.167	-59054	1.4526	-38895
10.182	-57974	11.167	-58815	1.4277	-20860
9.9014	-58815	9.8333	-57974	1.4168	-66001
9.5615	-44154	9.6667	-44154	1.3902	-58815
8.6713	-38895	8.8333	-20860	1.3743	-44154
7.4257	-38116	8.6667	-38895	1.3509	-38116
7.2447	-20860	7.3333	-38116	1.3477	-74073
