# Supplementary material for: Storm and tidal interactions control sediment exchange in mixed-energy coastal systems
Source: PNAS Nexus. 2024 Feb 3;3(2):pgae042. doi: 10.1093/pnasnexus/pgae042 (PMC10898511; doi:10.1093/pnasnexus/pgae042)
Supplement: pgae042_Supplementary_Data [file pgae042_supplementary_data.zip › PNASNEXUS-PNASNEXUS-2023-00832R-s01.xlsx]

## Sheet: Sheet1
Storm ID	Track (see Figure 3‑2)	Maximum Surge [m, MSL]	Hmo at Surge Peak [m]	Tp at Surge Peak [s]	Wave Direction at Peak [° N]	Wind Speed at Peak [m/s]	Wind Direction at Peak [° N]	Radius to Maximum Winds [km]	Forward Speed [km/hr]
Synthetic_0694	3	1.73	13.2	16.3	52	30.6	78	53	48
Synthetic_0385	1	1.71	11.5	14.9	59	31.6	81	66	60
Synthetic_0790	6	1.6	10.2	12.3	75	35.3	121	76	66
Synthetic_0796	7	1.45	8.7	11.2	64	25.3	97	79	65
Synthetic_0699	4	1.43	7.2	13.5	20	26.6	333	50	60
Synthetic_0794	6	1.42	12.4	14.9	71	37.7	84	49	37
Synthetic_0514	2	1.39	9.9	12.3	79	35.1	127	76	56
Synthetic_0691	3	1.37	9.6	12.3	57	30.2	95	75	66
Synthetic_0517	2	1.35	7.4	9.2	89	37.9	162	52	88
Synthetic_0734	5	1.35	12.3	14.9	73	36.1	91	51	49
